# Supplementary material for: Endothelial Lipase Modulates Paraoxonase 1 Content and Arylesterase Activity of HDL
Source: Int J Mol Sci. 2021 Jan 13;22(2):719. doi: 10.3390/ijms22020719 (PMC7828365; doi:10.3390/ijms22020719)
Supplement: Supplementary file 1 [file ijms-22-00719-s001.zip]

Archive with 13 entries (13 files):
- Original WB.pdf
- Suppl. Table S1.docx
- Suppl. Table S10 .docx
- Suppl. Table S11.docx
- Suppl. Table S2 .docx
- Suppl. Table S3 .docx
- Suppl. Table S4.docx
- Suppl. Table S5.docx
- Suppl. Table S6.docx
- Suppl. Table S7.docx
- Suppl. Table S8.docx
- Suppl. table S9.docx
- Suppl.Figs.pdf
